# Supplementary material for: Analysis of 1-Aroyl-3-[3-chloro-2-methylphenyl] Thiourea Hybrids as Potent Urease Inhibitors: Synthesis, Biochemical Evaluation and Computational Approach
Source: Int J Mol Sci. 2022 Oct 1;23(19):11646. doi: 10.3390/ijms231911646 (PMC9570211; doi:10.3390/ijms231911646)
Supplement: Supplementary file 1 [file ijms-23-11646-s001.zip]

Archive with 1 entries (1 files):
- ijms-1935362-supplementary.pdf
